# Supplementary material for: Molecular Interactions of Tannic Acid with Proteins Associated with SARS-CoV-2 Infectivity
Source: Int J Mol Sci. 2022 Feb 27;23(5):2643. doi: 10.3390/ijms23052643 (PMC8910432; doi:10.3390/ijms23052643)
Supplement: Supplementary file 1 [file ijms-23-02643-s001.zip]

Archive with 1 entries (1 files):
- ijms-1594547-supplementary.pdf
